# Supplementary material for: Impacts of National Drug Price Negotiation on Expenditure, Volume, and Availability of Targeted Anti-Cancer Drugs in China: An Interrupted Time Series Analysis
Source: Int J Environ Res Public Health. 2022 Apr 11;19(8):4578. doi: 10.3390/ijerph19084578 (PMC9025142; doi:10.3390/ijerph19084578)
Supplement: Supplementary file 1 [file ijerph-19-04578-s001.zip]

Archive with 1 entries (1 files):
- ijerph-1611537-supplementary.pdf
